# Supplementary material for: Characterization of Beta-Lactamase and Fluoroquinolone Resistance Determinants in Escherichia coli, Klebsiella pneumoniae, and Pseudomonas aeruginosa Isolates from a Tertiary Hospital in Yola, Nigeria
Source: Trop Med Infect Dis. 2023 Nov 16;8(11):500. doi: 10.3390/tropicalmed8110500 (PMC10675496; doi:10.3390/tropicalmed8110500)
Supplement: Supplementary file 1 [file tropicalmed-08-00500-s001.zip]

Archive with 1 entries (1 files):
- tropicalmed-2667367-supplementary.pdf
